# Supplementary material for: Probiotics in the Treatment of Radiotherapy-Induced Oral Mucositis: Systematic Review with Meta-Analysis
Source: Pharmaceuticals (Basel). 2023 Apr 27;16(5):654. doi: 10.3390/ph16050654 (PMC10224002; doi:10.3390/ph16050654)
Supplement: Supplementary file 1 [file pharmaceuticals-16-00654-s001.zip]

Archive with 1 entries (1 files):
- pharmaceuticals-2312194-Supplementary File S1.pdf
